# Supplementary material for: A Stochastic Model to Study Rift Valley Fever Persistence with Different Seasonal Patterns of Vector Abundance: New Insights on the Endemicity in the Tropical Island of Mayotte
Source: PLoS One. 2015 Jul 6;10(7):e0130838. doi: 10.1371/journal.pone.0130838 (PMC4493030; doi:10.1371/journal.pone.0130838)
Supplement: S2 Fig — Precipitations were obtained from the agriculture department of Mayotte (DAAF) and temperature data were obtained from the public website of Meteofrance (https://donneespubliques.meteofrance.fr/). (TXT) [file pone.0130838.s002.txt]

/////////////////////////////////////////////////////
// FVR PERSISTENCE SEIR SEI stochastic MODEL SEIR  	//
// Lisa Cavalerie, Maud Charron, Pauline Ezanno    		//
// Laure Dommergues, Betty Zumbo, Eric Cardinale   		//
// last revised 04/04/2015                                        		//
/////////////////////////////////////////////////////

clear
stacksize("max");
tic();

// MODEL PARAMETERS

// repetition PARAMETRES 
nbAnnee = 6;         // Number of years (virus is introduced after 1 year)
step = 365;          // step per year (here days)
tmax = step*nbAnnee; // Total step number (here days)
nbrun = 1500;          // Number or repetitions
time = 1:tmax;

// Host PARAMETERS (demographics and infection)
bh = 1/(5*365); // Birth rate 
mh = bh;        // Mortality rate
chh = 1/1000;   // Direct transmission rate 
cvh = 0.4;      // Transmission probability from vector to host
deltaH = 1/2;   // 1/duration of incubation = 2 days 
p = 1/6;        // 1/duration of viraemia = 6 days

// Vector PARAMETERS (demographics and infection)

//rain = 1/2*ones(tmax,1);                   //scenario A
//rain = (sin(2*%pi*time'./365)+1)*1/2;      //scenario B
//rain = ((sin(2*%pi*time'./365)+1)*1/2)^3;  //scenario C
rain = sin(2*%pi*time'./365);              //scenario D

//SS = 1;                        //scenario A or B or C
SS = 0;                        //scenario D allows to force vector population to 0 for the dry season (see equations below)

theta = 5;               // Minimum development time before emergence in optimum conditions
phi = rain./theta;       // Emergence rate
bv = 4;                  // Renewal rate 
mv = 1/20;               // Adult mortality rate 
ma = 0;                  // Aquatic mortality rate already included in bv 
chv = 0.6;               // Transmission probability from host to vector  
deltaV = 1/6;            // Duration of extrinsic incubation period
q = 1/4;                 // Biting rate
alpha = 1/279*0.5;       // Trans-ovarian transmission probability
KNA = 10^6;              // Carrying capacity
epsilon = 0.44;          // Proportion of eggs in the aquatic stages

// Initial CONDITIONS 
// HOSTS 
SH = zeros(nbrun,tmax);  // Initialization of SH (sensitive hosts)
EH = SH;  // Initialization of EH (esposed hosts)
IH = SH;  // Initialization of IH (infectious hosts)
RH = SH;  // Initialization of RH (recovered hosts)
NH = SH;  // Initialization of NH (total host population)

// VECTORS
SV = SH;       // Initialization of SV (sensitive vectors)  
EV = SH;       // Initialization of EV (esposed vectors)
IV = SH;       // Initialization of IV (infectious vectors)
NV = SH;       // Initialization of NV (total adult vector population)
ponteSV = SH;  // Initialization of ponteSV (new non infected aquatic stage = "eggs laid at step t-1")
ponteIV = SH;  // Initialization of ponteIV (new infected aquatic stage = "eggs laid at step t-1")
SA = SH;       // Initialization of SA (sensitive aquatic stage)
IA = SH;       // Initialization of IA (infectious aquatic stage)
NA = SH;       // Initialization of NA (total aquatic stage population)

// Initialization
NHint = 30000;          // Initial number of hosts
NVint = 10000;          // Initial number of adult vectors
NAint = 0;              // Initial number of vectors at aquatic stages 
NH(:,1) = NHint;        // Initial size of host population
SH(:,1) = NH(:,1);      // Initial number of sensitive hosts
IH(:,1) = 0;            // Initial number of infectious hosts
NV(:,1) = NVint;        // Initial size of vector population
SV(:,1) = NV(:,1);      // Initial number of sensitive vectors

NvxCasTransDirecte = zeros(nbrun,tmax); // New host cases by direct transmission 
NvxCasTransVect = zeros(nbrun,tmax);    // New host cases by vector transmission 

// output
sor4 = zeros(nbrun,1); sor5 = sor4; sor6 = sor4; sor8 = sor4; sor9 = sor4; tr_dir = sor4; tr_vect = sor4;
m=0; k=0; f=0; j=0;

/////////////////////////////////////////////
////////// MODEL SEIR stochastic   //////////
/////////////////////////////////////////////

// Repetitions loop
for n = 1:nbrun do

   // Time loop
   for t = 2:tmax do

       // Introduction time of the 1st infectious host
       if t == 367   then
           IH(n,t-1) = 1;
       end
       
       // if scenario D
       if SS == 0   then
           if t>(183+20) & t<366 | t>(183+20)+365 & t<366+365 | t>(183+20)+365*2 & t<366+365*2 | t>(183+20)+365*3 & t<366+365*3 | t>(183+20)+365*4 & t<366+365*4 | t>(183+20)+365*5 & t<366+365*5 | t>(183+20)+365*6 & t<366+365*6 | t>(183+20)+365*7 & t<366+365*7 | t>(183+20)+365*8 & t<366+365*8 | t>(183+20)+365*9 & t<366+365*9 | t>(183+20)+365*10 & t<366+365*10    then
               SV(n,t-1) = 0;
               IV(n,t-1) = 0;
               EV(n,t-1) = 0;
           end
           
           if t>(182) & t<366 | t>(182)+365 & t<366+365 | t>(182)+365*2 & t<366+365*2 | t>(182)+365*3 & t<366+365*3 | t>(182)+365*4 & t<366+365*4 | t>(182)+365*5 & t<366+365*5 | t>(182)+365*6 & t<366+365*6 | t>(182)+365*7 & t<366+365*7 | t>(182)+365*8 & t<366+365*8 | t>(182)+365*9 & t<366+365*9 | t>(182)+365*10 & t<366+365*10    then               
               phi(t,1) = 0;
           end
       end
       
     // Births in hosts
     naisH = grand(1,1,"bin",SH(n,t-1)+RH(n,t-1),1-exp(-bh)); 
     
     // Other transitions
     // Compartments SH, EH, IH & SV, EV, & SA, IA
     R_SH = zeros(3); // Sorties, Infection directe , Infection vectorielle
     R_EH = zeros(2); // Sorties, Incubation
     R_IH = zeros(2); // Sorties, Guerison
     R_SV = zeros(2); // Mortalite, Infection vectorielle
     R_EV = zeros(2); // Mortalite, EIP
     R_SA = zeros(2); // Emergence, Mortalite densite dependante
     R_IA = zeros(2); // Emergence, Mortalite densite dependante
     
     R_SH(1:3) = [mh chh*IH(n,t-1)/NH(n,t-1) cvh*q*IV(n,t-1)/NH(n,t-1)]';  // mortality, direct infection, vector infection
     R_EH(1:2) = [mh deltaH]';                                             // mortality, viraemia
     R_IH(1:2) = [mh p]';                                                  // mortality, recovery
     R_SV(1:2) = [mv chv*q*IH(n,t-1)/NH(n,t-1)]';                          // mortality, vector infection
     R_EV(1:2) = [mv deltaV]';                                             // mortality, incubation
     R_SA(1:2) = [phi(t-1,1) (ma + (bv*NV(n,t-1) - ma*NA(n,t-1))/KNA)]';   // emergence, mortality
     R_IA(1:2) = [phi(t-1,1) (1-epsilon)*(ma + (bv*NV(n,t-1) - ma*NA(n,t-1))/KNA)]'; // emergence, mortality DD
     tampon_SH = (1-exp(-sum(R_SH)))/(sum(R_SH));
     tampon_EH = (1-exp(-sum(R_EH)))/(sum(R_EH));
     tampon_IH = (1-exp(-sum(R_IH)))/(sum(R_IH));     
     tampon_SV = (1-exp(-sum(R_SV)))/(sum(R_SV));  
     tampon_EV = (1-exp(-sum(R_EV)))/(sum(R_EV));
     tampon_SA = (1-exp(-sum(R_SA)))/(sum(R_SA)+0.000000001);
     tampon_IA = (1-exp(-sum(R_IA)))/(sum(R_IA)+0.000000001);
        
     // Probabilities of going out of compartment x
     P_SH = tampon_SH * R_SH;     
     P_EH = tampon_EH * R_EH;     
     P_IH = tampon_IH * R_IH;         
     P_SV = tampon_SV * R_SV;         
     P_EV = tampon_EV * R_EV;
     P_SA = tampon_SA * R_SA;     
     P_IA = tampon_IA * R_IA;

     // Transfers from X to the other compartments + Population staying in X
     T_SH = grand(1,'mul',SH(n,t-1),P_SH);        
     T_EH = grand(1,'mul',EH(n,t-1),P_EH);
     T_IH = grand(1,'mul',IH(n,t-1),P_IH);        
     T_RH = grand(1,'mul',RH(n,t-1),1-exp(-mh)); // mortality only
     T_SV = grand(1,'mul',SV(n,t-1),P_SV);        
     T_EV = grand(1,'mul',EV(n,t-1),P_EV);        

     T_IV = grand(1,'mul',IV(n,t-1),1-exp(-mv)); // mortality 
     T_SA = grand(1,'mul',SA(n,t-1),P_SA);        
     T_IA = grand(1,'mul',IA(n,t-1),P_IA);        
          
     // Eggs laid by vectors 
     ponteSV(n,t) = grand(1,1,'poi',(SV(n,t-1) + EV(n,t-1) + (1-alpha)*IV(n,t-1))*bv); // Number of non infected eggs laid at step t
     ponteIV(n,t) = grand(1,1,'poi',IV(n,t-1)*bv*alpha);                               // Number of eggs transovarially infected laid at step t 
     
     // Update of compartment populations 
     SH(n,t) = T_SH(4) + naisH;                       // remaining population + births
     EH(n,t) = T_EH(3) + T_SH(2) + T_SH(3) ;          // remaining population + direct infection + vector infection
     IH(n,t) = T_IH(3) + T_EH(2);                     // remaining population + new infectious
     RH(n,t) = T_RH(2) + T_IH(2);                     // remaining population + recovered
     NH(n,t) = SH(n,t) + EH(n,t) + IH(n,t) + RH(n,t); // total host population

     SV(n,t) = T_SV(3) + T_SA(1);                     // remaining population + sensitive emerging 
     EV(n,t) = T_EV(3) + T_SV(2);                     // remaining population + vector infection
     IV(n,t) = T_IV(2) + T_EV(2) + T_IA(1);           // remaining population + new infectious + infected emerging 
     NV(n,t) = SV(n,t) + EV(n,t) + IV(n,t);           // total vector population

     SA(n,t) = T_SA(3) + ponteSV(n,t);                // remaining population + Number of non infected eggs laid at step t
     IA(n,t) = T_IA(3) + ponteIV(n,t);                // remaining population + Number of eggs transovarially infected laid at step t
     NA(n,t) = SA(n,t) + IA(n,t);                     // total aquatic stage population
      
     NvxCasTransDirecte(n,t) = T_SH(2); // new host cases by direct transmission
     NvxCasTransVect(n,t) = T_SH(3);    // new host cases by vector transmission
     
    end      // end of loop of time

    // OUTPUT
    // maximum % of infectious hosts for repetition n in the 1st year after virus introduction
    [m,k] = max(IH(n,366:730));
    sor4(n,1) = m/NH(n,k);
    // maximum % of infectious hosts for repetition n in the 2nd year after virus introduction
    [m,k] = max(IH(n,731:3*365));
    sor5(n,1) = m/NH(n,k);
    // maximum % of infectious hosts for repetition n in the 3rd year after virus introduction
    [m,k] = max(IH(n,3*365+1:4*365));
    sor6(n,1) = m/NH(n,k);
    // nb of new host cases by direct or vector transmission
    tr_dir(n,1) = sum(NvxCasTransDirecte(n,1:tmax));
    tr_vect(n,1) = sum(NvxCasTransVect(n,1:tmax));
    // seroprevalence from 3rd year on
    sor8(n,1) = mean(RH(n,(3*365+1):tmax)./NH(n,(3*365+1):tmax)); 

end         // en of repetition loop

nrep = find(EH(:,tmax)+IH(:,tmax)+EV(:,tmax)+IV(:,tmax)+IA(:,tmax) > 0); // number or repetitions with persistence 5 years after introduction
nbnrep = size(nrep);

for t = 1:tmax
   persist(t,1) = sum(ceil((EV(:,t)+IV(:,t)+IH(:,t)+EH(:,t)+IA(:,t))./(NV(:,t)+NH(:,t)+NA(:,t)+0.00001)))/nbrun;
end

// outputs
// %mean IA J365-Â­â€>end
   SOR(1) = 100*mean(IA(nrep,2*365+1:tmax)./NA(nrep,2*365+1:tmax));
// Persistence year 1
   SOR(2) = persist(365*2,1);
// Persistence year 5
   SOR(3) = persist(tmax,1);
// max IH1
   SOR(4) = mean(sor4(nrep,1));
// max IH2
   SOR(5) = mean(sor5(nrep,1));
// max IH3
   SOR(6) = mean(sor6(nrep,1));
// % direct infection
   SOR(7) = mean(tr_dir(nrep,1)./(tr_dir(nrep,1)+tr_vect(nrep,1))); 
// mean RH 
   SOR(8) = mean(sor8(nrep,1));

// plot PERSISTENCE
xset("window",1)
plot2d([1:tmax],persist,5)
xtitle("Persistence probability")
legends(["Persistence probability"],[5],4)

////// plot SH EH IH RH SV EV IV SA IA
//xset("window",2)
//subplot(1,3,1) // 3 lines, 1 column, 1st graph
//plot2d([366:tmax],[SH(nrep,366:tmax)',EH(nrep,366:tmax)',IH(nrep,366:tmax)',RH(nrep,366:tmax)'],style=[3*ones(1,nbnrep(2)) 1*ones(1,nbnrep(2)) 5*ones(1,nbnrep(2)) 2*ones(1,nbnrep(2))])
//xtitle("SEIR SEI FVR model","time","number of individuals")
//legends(["S","E","I","R"],[3,1,5,2],4)
//
//subplot(1,3,2) // 3 lines, 1 column, 2nd graph
//plot2d([366:tmax],[SV(nrep,366:tmax)',EV(nrep,366:tmax)',IV(nrep,366:tmax)'],style=[3*ones(1,nbnrep(2)) 1*ones(1,nbnrep(2)) 5*ones(1,nbnrep(2))]) 
//xtitle("SEIR SEI FVR model","time","number of individuals")
//legends(["SV","EV","IV"],[3,1,5],4)
//
//subplot(1,3,3) // 3 lines, 1 column, 3rd graph
//plot2d([366:tmax],[(SA(nrep,366:tmax))',(IA(nrep,366:tmax))'],style=[3*ones(1,nbnrep(2)) 5*ones(1,nbnrep(2))]) 
//xtitle("SEIR SEI FVR model","time","number of individuals")
//legends(["SA","IA"],[3,5],4)

toc()

// FIN DU PROGRAMME
